# Supplementary material for: Can Dental Microwear Textures Record Inter-Individual Dietary Variations?
Source: PLoS One. 2010 Mar 4;5(3):e9542. doi: 10.1371/journal.pone.0009542 (PMC2832010; doi:10.1371/journal.pone.0009542)
Supplement: Table S2 — Raw data from stomach contents expressed as weight (g) of dry matter. (0.03 MB XLS) [file pone.0009542.s002.xls]

## Sheet: Feuil1
			Table S2. Raw data from stomach contents expressed as weight (g) of dry matter.
specimen	Sex	Season of death	Anemone (Ranunculaceae) Thimbleweed	Betula (Betulaceae) Silver birch	Bud indet.	Clematis (Ranunculaceae)	Calluna (Ericaceae) Heather	Carpinus (Betulaceae) Hornbeam	Crataegus (Rosaceae) Hawthorn	Dead leaves indet.	Flowers indet.	Fruit indet	Grits	Hair	Hedera (Araliaceae) Ivy	Ilex (Aquifoliaceae) Holly	Indet.	Insects	Lamiaceae indet	Ligneous fragment indet	Ligustrum (Oleaceae) Privet	Lonicera (Caprifoliaceae) Honeysuckle	Lonicera/Clematis Honeysuckle/clematis	Moss	Moss indet.	Mushrooms	Onagraceae	Poaceae Grasses	Quercus (Fagaceae) Acorns	Quercus/Castanea Acorn/chestnust	Quercus (Fagaceae) Oak	Rubus (Rosaceae) Blackberries	Rubus (Rosaceae) Bramble leaves	Teucrium (Lamiaceae) Germanders	Seeds	TOTAL
INRA 046	female	autumn	0	0	0	0	0	0	0	0	0	0	0	0.002	0.001	0	0.001	0	0	0.125	0	0.065	0	0	0	0.018	0	0	1.127	0	0	0	0.096	0	0	1.435
INRA 055	female	autumn	0	0	0	0	0	0	0	0	0	0	0	0	0	0	0.01	0	0	0.078	0	0	0	0	0	0.006	0	0	0.004	0	0	0	0.485	0	0	0.583
INRA 059	female	autumn	0	0	0	0	0	0	0	0	0	0	0	0	0	0	0.016	0	0	0.748	0	0.021	0	0	0	0.043	0	0	0	4.33	0	0	0.609	0	0	5.767
INRA 106	female	autumn	0	0	0	0	0.248	0	0	0.016	0	0	0	0	0	0	0.023	0	0	0.685	0	0.12	0	0	0	0.394	0	0.014	3.555	0	0	0	0.375	0	0	5.43
INRA 107	female	autumn	0.001	0	0	0	0	0	0	0.036	0	0	0	0.013	0	0	0	0	0	0.274	0	0.001	0	0	0	0.085	0	0.009	8.344	0	0.39	0	0.272	0	0	9.425
INRA 108	female	autumn	0	0	0	0	0.034	0	0	0.036	0	0	0	0	0.024	0	0.031	0	0	0.31	0	0	0.024	0	0	0	0	0	7.114	0	0.063	0	0.133	0	0	7.769
INRA 109	female	autumn	0	0.077	0	0	0	0	0	0	0	0	0	0	0	0	0.01	0	0	0.165	0	0.02	0	0	0	0.042	0	0	0	0.766	0	0	0.774	0.018	0	1.872
INRA 112	female	autumn	0	0	0	0	0	0	0	0.043	0	0	0	0.001	0	0	0.003	0	0	0.491	0	0.172	0	0	0	0.01	0	0.064	6.143	0	0	0	0.311	0	0	7.238
INRA 115	female	autumn	0	0	0	0	0	0	0	0.011	0	0	0.029	0.006	0.556	0	0.031	0	0	0.238	0	0.237	0	0	0	0.071	0	0	1.049	0	0	0	0.152	0	0	2.38
INRA 074	female	spring	0	0	0	0	0	0	0	0	0	0	0	0	0	0	0	0	0	0.047	0	0	0	0	0	0	0	0	0	0	0	0	0.075	0	0	0.122
INRA 082	female	spring	0	0	0	0	0	0	0	0	0	0	0	0	0	0	0.075	0	0	0.135	0	0.027	0	0	0	0	0	0	0	0	0	0	0.336	0	0	0.573
INRA 031	female	summer	0	0	0	0	0	0	0	0.011	0	0	0	0	0	0	0	0	0	0.142	0	0.203	0	0	0	0	0	0	0	0	0	0	0.182	0	0	0.538
INRA 038	female	summer	0	0	0	0	0	0	0	0	0	0	0	0	0	0	0.002	0	0	0.185	0	0	0	0	0	0	0	0	0	0	0	0.017	0.929	0	0	1.133
INRA 041	female	summer	0	0	0	0	0	0	0	0	0	0	0	0	0.053	0	0.019	0	0	0.242	0	0.108	0	0	0	0	0	0	0	0	0.039	0.359	0.747	0	0	1.567
INRA 094	female	summer	0	0	0	0	0	0	0	0.01	0	0	0	0	0	0	0.01	0	0	0.152	0	0.046	0	0	0	0	0	0	0	0	0.006	0.23	1.211	0	0	1.665
INRA 096	female	summer	0	0	0	0.262	0	0.06	0	0.048	0	0	0	0	0	0	0.098	0	0	0.688	0.262	0.894	0	0	0	0	0	0	0	0	0.181	0.381	1.075	0	0	3.949
INRA 104	female	summer	0	0	0	0	0	0	0	0	0	0	0	0	0	0	0.161	0	0	0.405	0	0	0.205	0	0	0	0	0	0	0	0.102	0	1.752	0	0	2.625
INRA 001	female	winter	0	0	0	0	0.005	0	0	0	0	0	0	0	0.009	0	0	0	0	0.037	0	0.006	0	0	0	0	0	0	0	0	0	0	0.269	0.012	0	0.338
INRA 002	female	winter	0	0	0	0	0.007	0	0	0	0	0	0	0	0	0.016	0	0	0	0.126	0	0.002	0	0	0	0.005	0	0	0	0	0	0	0.855	0.001	0	1.012
INRA 006	female	winter	0	0	0	0	0	0	0	0.044	0	0	0	0	0.016	0	0.002	0	0	0.08	0	0	0	0	0	0	0	0	0	0	0	0	0.611	0	0	0.753
INRA 014	female	winter	0	0	0	0	0	0	0	0.01	0	0	0	0	0.037	0	0	0	0	0.051	0	0.015	0	0	0	0	0	0	0	0	0	0	0.468	0	0	0.581
INRA 048	male	autumn	0	0	0	0	0	0	0	0	0	0	0	0	0	0	0.009	0	0	0.188	0	0.087	0	0	0	0.071	0	0	0	3.56	0	0	0.529	0	0	4.444
INRA 049	male	autumn	0	0	0	0	0	0	0	0.016	0	0	0	0	0	0	0.073	0	0.083	0.982	0.168	0.028	0	0.189	0	0.366	0.042	0	2.555	0	0	0	0.577	0	0	5.079
INRA 051	male	autumn	0	0	0	0	0	0	0	0	0	0	0	0	0.743	0	0.014	0	0	0.371	0	0.205	0	0	0	0	0	0	0	3.005	0	0	0.014	0.006	0	4.358
INRA 052	male	autumn	0	0	0	0	0.118	0	0	0	0	0	0	0	0	0	0	0	0	0.156	0	0.567	0	0	0	0.011	0	0	1.434	0	0	0	0.34	0	0	2.626
INRA 057	male	autumn	0	0	0	0	0	0	0	0.018	0	0	0	0	0.578	0	0	0	0	0.324	0	0	0.302	0	0	0.03	0	0	0.114	0	0	0	0.664	0	0	2.03
INRA 058	male	autumn	0	0	0	0	0	0	0	0	0	0	0	0	0.022	0	0.009	0	0	0.14	0.009	0.026	0	0	0	0	0	0	6.288	0	0	0	0.286	0	0	6.78
INRA 113	male	autumn	0	0	0	0	0	0	0	0	0	0	0	0.006	0	0	0	0	0	0.106	0	0.046	0	0	0	0	0	0	0.808	0	0	0	0.124	0	0	1.09
INRA 114	male	autumn	0	0	0	0	0.056	0	0	0	0	0	0	0.007	0	0	0.061	0	0	0.522	0	0.279	0	0	0	0.132	0	0.017	2.893	0	0	0	0.4	0.028	0	4.395
INRA 119	male	autumn	0	0	0	0	0.017	0.011	0	0	0	0	0	0	0	0	0	0	0	0.291	0	0.137	0	0	0	0.05	0	0	4.404	0	0	0	0.022	0.001	0	4.933
INRA 019	male	spring	0.023	0	0.009	0.007	0	0	0	0	0.003	0	0	0.002	0	0	0.013	0	0	0.231	0	0.047	0	0	0	0	0	0	0	0	0	0	0.88	0	0.001	1.216
INRA 020	male	spring	0	0	0	0	0	0.068	0	0	0	0	0	0	0	0	0.032	0	0	0.183	0	0.022	0	0	0	0	0	0	0	0	0.031	0	0.241	0	0	0.577
INRA 026	male	spring	0.098	0	0	0	0	0.156	0	0	0	0	0	0	0.015	0	0.037	0	0	0.316	0	0	0	0	0	0	0	0.001	0	0	0.121	0	0.835	0	0	1.579
INRA 029	male	spring	0	0	0	0	0	0.112	0.023	0	0	0	0	0	0.027	0	0.062	0	0	0.268	0	0	0	0	0	0	0	0	0	0	0.022	0	0.044	0	0	0.558
INRA 071	male	spring	0	0	0.174	0	0	0.019	0	0.019	0	0	0	0.01	0	0	0	0.001	0	0.464	0	0.09	0	0.003	0	0.016	0	0	1.724	0	0	0	1.047	0	0	3.567
INRA 073	male	spring	0.326	0	0	0	0	0.241	0	0.014	0	0	0	0.018	0	0	0.015	0.001	0	0.311	0	0.093	0	0	0	0.029	0	0	0.635	0	0.019	0	0.021	0.033	0	1.756
INRA 075	male	spring	0	0	0	0	0	0.255	0	0	0.028	0	0	0	0	0	0.051	0	0	0.7	0	0.009	0	0	0	0.023	0	0.005	0	0	0	0	0.198	0	0	1.269
INRA 077	male	spring	0.55	0	0	0	0	0.032	0	0	0	0.027	0	0	0	0	0.039	0	0	0.391	0	0.052	0	0	0	0	0	0	0	0	0	0	0.108	0	0	1.199
INRA 081	male	spring	0.011	0	0	0	0	0.141	0	0	0	0.009	0	0	0	0	0.109	0	0	0.207	0	0.249	0	0	0	0	0	0	0	0	0	0	0.187	0	0	0.913
INRA 084	male	spring	0	0	0	0	0	0	0.068	0	0	0	0	0	0	0	0.011	0	0	0.379	0	0.147	0	0	0	0	0	0	0	0	0.086	0	0.252	0	0	0.943
INRA 086	male	spring	0	0	0	0	0	0.18	0.007	0	0	0	0	0	0	0	0.013	0	0	0.312	0	0.027	0	0	0	0	0	0	0	0	0.038	0	0.081	0	0	0.658
INRA 090	male	spring	0	0.024	0.033	0	0	0.021	0.006	0	0	0.04	0	0	0	0	0.014	0	0	0.521	0	0.449	0	0	0	0	0	0	0	0	0.032	0	0.442	0	0	1.582
INRA 034	male	summer	0	0	0	0	0	0.002	0.011	0	0	0	0	0	0	0	0.004	0	0	0.161	0	0.054	0	0	0	0.14	0	0	0	0	0	0	0.706	0	0	1.078
INRA 036	male	summer	0	0	0	0	0	0	0	0	0	0.064	0	0	0	0	0.013	0	0	0.356	0	0.18	0	0	0	0	0	0.011	0	0	0	1.855	0.144	0	0	2.623
INRA 037	male	summer	0	0	0	0	0	0	0	0	0	0	0	0	0	0	0.008	0	0	0.058	0	0.513	0	0	0	0	0	0	0	0	0	0	0.811	0	0	1.39
INRA 092	male	summer	0	0	0	0	0	0	0	0	0	0.119	0	0	0.026	0	0.022	0	0	0.788	0	0	0.132	0	0	0	0	0	0	0	0.906	0	0.036	0	0	2.029
INRA 101	male	summer	0	0	0	0	0	0.137	0	0.007	0	0	0	0.001	0	0	0.048	0	0	0.199	0	0.013	0	0	0	0	0	0	0.235	0	0	0	0.275	0	0.014	0.929
INRA 103	male	summer	0	0	0	0	0	0.069	0	0	0	0	0	0	0.018	0	0.15	0	0	0.263	0	0.147	0	0	0	0	0	0.004	0	0	0.242	0.449	0.282	0	0	1.624
INRA 105	male	summer	0	0	0	0	0	0.017	0	0	0	0	0	0	0	0	0.027	0	0	0.152	0	0	0.283	0	0	0	0	0	0	0	0	0.573	0.098	0	0	1.15
INRA 004	male	winter	0	0	0	0	0	0	0	0.012	0	0	0	0	0	0	0	0	0	0.153	0	0	0.007	0	0	0	0	0	0	0	0	0	2.005	0	0	2.177
INRA 007	male	winter	0	0	0	0	0	0	0	0	0	0	0	0	0	0	0	0	0	0.057	0	0.002	0	0	0	0.013	0	0	0	0	0	0	0.189	0.007	0	0.268
INRA 009	male	winter	0	0	0	0	0	0	0	0.014	0	0	0	0.002	0.002	0	0	0	0	0.077	0	0	0	0	0	0	0	0	0	0	0	0	1.622	0	0	1.717
INRA 012	male	winter	0	0	0.027	0	0.037	0	0	0	0	0	0	0	0	0	0.014	0	0	0.401	0	0.126	0	0.003	0	0.107	0	0.004	0	0	0	0	0.547	0	0	1.266
INRA 013	male	winter	0	0	0	0	0	0	0	0	0	0	0	0	0	0	0	0	0	0.019	0	0	0	0	0.001	0	0	0	0	0	0	0	0.753	0	0	0.773
INRA 066	male	winter	0	0	0	0	0.013	0	0	0	0.003	0	0	0	0	0	0.004	0	0	0.414	0	0.344	0	0	0	0.093	0	0.012	0.625	0	0	0	0.017	0.007	0	1.532
INRA 068	male	winter	0	0	0	0	0	0	0	0.002	0	0.003	0	0	0.154	0	0.015	0	0	0.089	0	0.002	0	0	0	0	0	0	1.56	0	0	0	0.053	0	0	1.878
INRA 069	male	winter	0	0	0	0	0	0	0	0	0	0	0	0	0	0	0	0	0	0.21	0	0.027	0	0	0	0.554	0	0	0.588	0	0	0	0.151	0	0	1.53
INRA 070	male	winter	0	0	0	0	0	0	0	0.011	0	0	0	0.001	0	0	0.002	0	0	0.148	0	0.037	0	0	0	0.069	0	0	0.218	0	0	0	0.787	0	0	1.273
